# Supplementary material for: scCaT: An explainable capsulating architecture for sepsis diagnosis transferring from single-cell RNA sequencing
Source: PLoS Comput Biol. 2024 Oct 21;20(10):e1012083. doi: 10.1371/journal.pcbi.1012083 (PMC11527285; doi:10.1371/journal.pcbi.1012083)
Supplement: S1 Table — (XLSX) [file pcbi.1012083.s001.xlsx]

## Sheet: Table S1
S1 Table. The 2869 genes used in this study.
No.	Gene Symbol
0	NOC2L
1	ISG15
2	SDF4
3	UBE2J2
4	CPSF3L
5	AURKAIP1
6	MRPL20
7	SSU72
8	MIB2
9	NADK
10	GNB1
11	RER1
12	TNFRSF14
13	KCNAB2
14	RPL22
15	CAMTA1
16	VAMP3
17	ENO1
18	PIK3CD
19	CTNNBIP1
20	LZIC
21	RBP7
22	PGD
23	TARDBP
24	FBXO6
25	MAD2L2
26	AGTRAP
27	MIIP
28	TNFRSF1B
29	PRDM2
30	EFHD2
31	SPEN
32	SZRD1
33	NECAP2
34	SDHB
35	UBR4
36	CAPZB
37	MINOS1
38	CDA
39	HP1BP3
40	USP48
41	CDC42
42	C1QA
43	C1QB
44	RPL11
45	LYPLA2
46	PNRC2
47	SRSF10
48	SYF2
49	TMEM50A
50	STMN1
51	ZNF593
52	SH3BGRL3
53	UBXN11
54	CD52
55	HMGN2
56	RPS6KA1
57	ARID1A
58	WASF2
59	FGR
60	IFI6
61	STX12
62	THEMIS2
63	RPA2
64	PTAFR
65	DNAJC8
66	TAF12
67	YTHDF2
68	SRSF4
69	LAPTM5
70	PUM1
71	SNRNP40
72	ZCCHC17
73	PTP4A2
74	KHDRBS1
75	EIF3I
76	LCK
77	HDAC1
78	ZBTB8OS
79	RBBP4
80	AK2
81	SMIM12
82	SFPQ
83	PSMB2
84	TRAPPC3
85	MAP7D1
86	LSM10
87	MRPS15
88	CSF3R
89	C1orf122
90	UTP11L
91	RRAGC
92	MACF1
93	PPIE
94	CAP1
95	PPT1
96	SMAP2
97	NFYC
98	PPCS
99	YBX1
100	ATP6V0B
101	RPS8
102	PRDX1
103	AKR1A1
104	GPBP1L1
105	EFCAB14
106	CMPK1
107	EPS15
108	TXNDC12
109	BTF3L4
110	C1orf123
111	HSPB11
112	TMEM59
113	TM2D1
114	USP1
115	LEPROT
116	MIER1
117	SERBP1
118	SRSF11
119	RABGGTB
120	USP33
121	FUBP1
122	GNG5
123	CTBS
124	C1orf52
125	SH3GLB1
126	LMO4
127	GTF2B
128	GBP1
129	GBP2
130	MTF2
131	TMED5
132	DR1
133	DPYD
134	RTCA
135	SLC25A24
136	PRPF38B
137	STXBP3
138	TMEM167B
139	PSMA5
140	GNAI3
141	LAMTOR5
142	CD53
143	DRAM2
144	CEPT1
145	DENND2D
146	ATP5F1
147	C1orf162
148	RAP1A
149	CAPZA1
150	RHOC
151	CSDE1
152	ATP1A1
153	CD58
154	CD2
155	MAN1A2
156	NOTCH2
157	FCGR1B
158	RNF115
159	RBM8A
160	POLR3GL
161	TXNIP
162	FCGR1A
163	MTMR11
164	PLEKHO1
165	APH1A
166	MRPS21
167	MCL1
168	ENSA
169	CTSS
170	C1orf56
171	TNFAIP8L2
172	PSMD4
173	PSMB4
174	SNX27
175	S100A10
176	S100A11
177	S100A9
178	S100A12
179	S100A8
180	S100A6
181	S100A4
182	CHTOP
183	SNAPIN
184	ILF2
185	SLC27A3
186	SLC39A1
187	JTB
188	RPS27
189	TPM3
190	C1orf43
191	HAX1
192	IL6R
193	ADAR
194	PMVK
195	DPM3
196	KRTCAP2
197	MTX1
198	FDPS
199	ASH1L
200	DAP3
201	ARHGEF2
202	SSR2
203	LAMTOR2
204	PMF1
205	HDGF
206	CD1D
207	MNDA
208	IFI16
209	FCER1A
210	DUSP23
211	TAGLN2
212	COPA
213	NCSTN
214	CD84
215	CD48
216	TSTD1
217	ARHGAP30
218	UFC1
219	FCER1G
220	FCGR2A
221	UHMK1
222	MGST3
223	ALDH9A1
224	TMCO1
225	CREG1
226	RCSD1
227	MPC2
228	SFT2D2
229	SELL
230	PRRC2C
231	PRDX6
232	RC3H1
233	MRPS14
234	RFWD2
235	SOAT1
236	TOR1AIP2
237	TOR1AIP1
238	CEP350
239	QSOX1
240	IER5
241	GLUL
242	NPL
243	DHX9
244	NCF2
245	ARPC5
246	FAM129A
247	IVNS1ABP
248	RGS18
249	RGS2
250	TROVE2
251	CDC73
252	PTPRC
253	TIMM17A
254	RNPEP
255	RABIF
256	ADIPOR1
257	BTG2
258	SNRPE
259	MDM4
260	RAB29
261	RASSF5
262	CD55
263	CD46
264	TRAF3IP3
265	LPGAT1
266	PPP2R5A
267	NENF
268	BATF3
269	NSL1
270	IARS2
271	BROX
272	CAPN2
273	DEGS1
274	CNIH4
275	WDR26
276	LBR
277	H3F3A
278	ARF1
279	C1orf35
280	MRPL55
281	GUK1
282	RNF187
283	C1orf131
284	GNPAT
285	RP11-295G20.2
286	TSNAX
287	COA6
288	IRF2BP2
289	TOMM20
290	ARID4B
291	LYST
292	LGALS8
293	OPN3
294	SDCCAG8
295	ADSS
296	COX20
297	HNRNPU
298	ACP1
299	RPS7
300	ID2
301	KIDINS220
302	ITGB1BP1
303	IAH1
304	ADAM17
305	YWHAQ
306	HPCAL1
307	ODC1
308	PDIA6
309	PQLC3
310	FAM49A
311	LAPTM4A
312	PUM2
313	RHOB
314	SF3B6
315	ITSN2
316	RAB10
317	HADHA
318	HADHB
319	SLC35F6
320	OST4
321	MPV17
322	SNX17
323	PPM1G
324	NRBP1
325	MRPL33
326	FOSL2
327	PPP1CB
328	YPEL5
329	DPY30
330	YIPF4
331	BIRC6
332	EIF2AK2
333	CEBPZOS
334	CDC42EP3
335	CYP1B1
336	SLC8A1
337	EML4
338	COX7A2L
339	ZFP36L2
340	PPM1B
341	RHOQ
342	PIGF
343	CRIPT
344	ERLEC1
345	RTN4
346	RPS27A
347	CCDC88A
348	BCL11A
349	REL
350	USP34
351	XPO1
352	CCT4
353	MDH1
354	UGP2
355	AFTPH
356	RAB1A
357	ACTR2
358	C1D
359	PLEK
360	ARHGAP25
361	NFU1
362	AAK1
363	ANXA4
364	SNRNP27
365	MXD1
366	PCBP1
367	SNRPG
368	NAGK
369	ZNF638
370	DGUOK
371	MOB1A
372	MTHFD2
373	AUP1
374	DOK1
375	POLE4
376	SUCLG1
377	TMSB10
378	TGOLN2
379	CAPG
380	MAT2A
381	VAMP8
382	VAMP5
383	RNF181
384	C2orf68
385	GNLY
386	ST3GAL5
387	IMMT
388	KRCC1
389	IGKC
390	MRPS5
391	STARD7
392	SNRNP200
393	COX5B
394	INPP4A
395	COA5
396	UNC50
397	RPL31
398	RNF149
399	MAP4K4
400	LIMS1
401	LINC00116
402	CHCHD5
403	SLC20A1
404	ACTR3
405	MARCO
406	DBI
407	RALB
408	GYPC
409	BIN1
410	MAP3K2
411	MZT2B
412	PTPN18
413	PLEKHB2
414	UBXN4
415	CXCR4
416	HNMT
417	KYNU
418	ZEB2
419	NMI
420	PRPF40A
421	ARL6IP6
422	CYTIP
423	BAZ2B
424	RBMS1
425	TANK
426	GCA
427	PPIG
428	METTL5
429	DYNC1I2
430	SP3
431	OLA1
432	CIR1
433	WIPF1
434	ATP5G3
435	HNRNPA3
436	NFE2L2
437	PRKRA
438	DNAJC10
439	ZC3H15
440	ORMDL1
441	STAT1
442	NABP1
443	STK17B
444	ANKRD44
445	SF3B1
446	HSPD1
447	BZW1
448	CLK1
449	PPIL3
450	NDUFB3
451	CFLAR
452	CASP8
453	SUMO1
454	NOP58
455	NBEAL1
456	CREB1
457	XRCC5
458	RPL37A
459	ARPC2
460	GPBAR1
461	PNKD
462	SLC11A1
463	CTDSP1
464	FAM134A
465	TUBA4A
466	MRPL44
467	CUL3
468	MFF
469	AGFG1
470	TRIP12
471	SP110
472	SP100
473	CAB39
474	ITM2C
475	PSMD1
476	EIF4E2
477	INPP5D
478	ARL4C
479	LRRFIP1
480	UBE2F
481	NDUFA10
482	MYEOV2
483	RNPEPL1
484	MTERF4
485	HDLBP
486	2024-09-02
487	ARL8B
488	THUMPD3-AS1
489	CAMK1
490	TADA3
491	ARPC4
492	JAGN1
493	EMC3
494	BRK1
495	RAF1
496	RPL32
497	IQSEC1
498	LSM3
499	FGD5-AS1
500	MRPS25
501	SH3BP5
502	DPH3
503	RAB5A
504	UBE2E2
505	UBE2E1
506	RPL15
507	TOP2B
508	NGLY1
509	CMC1
510	AZI2
511	TGFBR2
512	STT3B
513	CMTM7
514	CMTM6
515	DYNC1LI1
516	CRTAP
517	PDCD6IP
518	LRRFIP2
519	GOLGA4
520	ACAA1
521	MYD88
522	CX3CR1
523	EIF1B
524	RPL14
525	CTNNB1
526	SS18L2
527	NKTR
528	HIGD1A
529	KIAA1143
530	CCR1
531	CCR2
532	CCDC12
533	NBEAL2
534	SMARCC1
535	DHX30
536	TMA7
537	SHISA5
538	UQCRC1
539	ARIH2
540	NDUFAF3
541	IMPDH2
542	GPX1
543	RHOA
544	RBM5
545	GNAI2
546	TUSC2
547	RASSF1
548	CYB561D2
549	MAPKAPK3
550	MANF
551	TEX264
552	RPL29
553	TWF2
554	PPM1M
555	WDR82
556	STAB1
557	SMIM4
558	PBRM1
559	GNL3
560	PRKCD
561	TKT
562	SELK
563	FAM208A
564	APPL1
565	PDHB
566	THOC7
567	PSMD6
568	SUCLG2
569	TMF1
570	UBA3
571	ARL6IP5
572	FOXP1
573	PPP4R2
574	CHMP2B
575	CGGBP1
576	CLDND1
577	TRMT10C
578	RPL24
579	NFKBIZ
580	BBX
581	CD47
582	ATG3
583	NAA50
584	ATP6V1A
585	TIMMDC1
586	COX17
587	NDUFB4
588	HCLS1
589	CD86
590	CSTA
591	FAM162A
592	PARP9
593	PARP14
594	ZNF148
595	OSBPL11
596	ABTB1
597	SEC61A1
598	RPN1
599	RAB7A
600	CNBP
601	H1FX
602	MBD4
603	NUDT16
604	CDV3
605	ANAPC13
606	COPB2
607	RNF7
608	ATP1B3
609	XRN1
610	PLSCR1
611	GYG1
612	COMMD2
613	RNF13
614	SERP1
615	EIF2A
616	SELT
617	SIAH2
618	P2RY13
619	MBNL1
620	RAP2B
621	DHX36
622	SSR3
623	CCNL1
624	MFSD1
625	KPNA4
626	PDCD10
627	SEC62
628	RPL22L1
629	TNFSF10
630	TBL1XR1
631	GNB4
632	MRPL47
633	NDUFB5
634	FXR1
635	PARL
636	EIF4G1
637	MAP3K13
638	TRA2B
639	BCL6
640	LPP
641	CCDC50
642	ACAP2
643	LINC00969
644	NRROS
645	PAK2
646	NCBP2
647	FYTTD1
648	ATP5I
649	CTBP1
650	SLBP
651	C4orf48
652	TNIP2
653	SH3BP2
654	ADD1
655	MFSD10
656	LRPAP1
657	LYAR
658	MRFAP1
659	GRPEL1
660	WDR1
661	BOD1L1
662	FBXL5
663	FAM200B
664	BST1
665	FGFBP2
666	LAP3
667	MED28
668	DHX15
669	SMIM20
670	RBPJ
671	TBC1D1
672	KLF3
673	RFC1
674	RPL9
675	UBE2K
676	PDS5A
677	RBM47
678	TMEM33
679	COMMD8
680	FRYL
681	OCIAD2
682	CHIC2
683	TMEM165
684	EXOC1
685	SRP72
686	HOPX
687	REST
688	POLR2B
689	IGFBP7
690	YTHDC1
691	DCK
692	G3BP2
693	USO1
694	NAAA
695	SCARB2
696	CCNI
697	CCNG2
698	HNRNPD
699	HNRNPDL
700	SEC31A
701	PLAC8
702	MRPS18C
703	HSD17B11
704	PPM1K
705	PDLIM5
706	EIF4E
707	ADH5
708	DAPP1
709	LAMTOR3
710	DNAJB14
711	H2AFZ
712	NFKB1
713	MANBA
714	UBE2D3
715	CISD2
716	TET2
717	PPA2
718	AIMP1
719	PAPSS1
720	RPL34
721	CCDC109B
722	LARP7
723	C4orf3
724	ANXA5
725	ELF2
726	NDUFC1
727	MGST2
728	ZNF330
729	SMARCA5
730	LSM6
731	SH3D19
732	TMEM154
733	TLR2
734	FAM198B
735	PPID
736	TMA16
737	2024-03-01
738	HMGB2
739	SPCS3
740	RWDD4
741	IRF2
742	ACSL1
743	PDCD6
744	MRPL36
745	NDUFS6
746	CCT5
747	2024-03-06
748	DAP
749	BASP1
750	GOLPH3
751	ZFR
752	SUB1
753	DNAJC21
754	IL7R
755	NIPBL
756	FYB
757	PTGER4
758	RPL37
759	ANXA2R
760	EMB
761	SNX18
762	GZMA
763	DHX29
764	MAP3K1
765	GPBP1
766	GAPT
767	SMIM15
768	KIF2A
769	SREK1IP1
770	ERBB2IP
771	MRPS36
772	NAIP
773	BDP1
774	BTF3
775	HEXB
776	NSA2
777	COL4A3BP
778	POLK
779	IQGAP2
780	AGGF1
781	TBCA
782	AP3B1
783	PAPD4
784	ATG10
785	RPS23
786	TMEM167A
787	VCAN
788	COX7C
789	CCNH
790	MEF2C
791	TTC37
792	GLRX
793	CAST
794	LNPEP
795	CHD1
796	ST8SIA4
797	PPIP5K2
798	PJA2
799	EPB41L4A-AS1
800	SRP19
801	REEP5
802	DCP2
803	ATG12
804	AP3S1
805	COMMD10
806	SNX2
807	HINT1
808	CDC42SE2
809	FNIP1
810	IRF1
811	UQCRQ
812	ZCCHC10
813	HSPA4
814	VDAC1
815	PPP2CA
816	UBE2B
817	SAR1B
818	CAMLG
819	DDX46
820	C5orf24
821	TXNDC15
822	H2AFY
823	TGFBI
824	HNRNPA0
825	EGR1
826	ETF1
827	CTNNA1
828	PAIP2
829	MZB1
830	TMEM173
831	UBE2D2
832	CXXC5
833	CYSTM1
834	PFDN1
835	SRA1
836	CD14
837	NDUFA2
838	ZMAT2
839	TAF7
840	DIAPH1
841	NDFIP1
842	ARHGAP26
843	NR3C1
844	CSNK1A1
845	CSF1R
846	CD74
847	RPS14
848	TNIP1
849	ANXA6
850	CCDC69
851	ATOX1
852	LARP1
853	CYFIP2
854	CLINT1
855	RNF145
856	UBLCP1
857	TTC1
858	RARS
859	DOCK2
860	LCP2
861	NPM1
862	STK10
863	DUSP1
864	ERGIC1
865	RPL26L1
866	ATP6V0E1
867	CREBRF
868	HRH2
869	HIGD2A
870	CLTB
871	RNF44
872	HK3
873	NSD1
874	PRELID1
875	LMAN2
876	RGS14
877	GRK6
878	DOK3
879	HNRNPAB
880	PHYKPL
881	HNRNPH1
882	CANX
883	SQSTM1
884	RNF130
885	MGAT1
886	DUSP22
887	SERPINB1
888	SERPINB9
889	SERPINB6
890	NQO2
891	PSMG4
892	PRPF4B
893	LY86
894	SSR1
895	TMEM14C
896	TMEM14B
897	JARID2
898	TPMT
899	DEK
900	RNF144B
901	SOX4
902	C6orf62
903	FAM65B
904	TRIM38
905	BTN3A2
906	ABT1
907	ZSCAN16-AS1
908	TRIM27
909	HLA-A
910	ZNRD1
911	PPP1R11
912	HLA-E
913	PPP1R18
914	TUBB
915	FLOT1
916	HLA-C
917	LTB
918	LST1
919	AIF1
920	BAG6
921	CSNK2B
922	DDAH2
923	CLIC1
924	LSM2
925	RNF5
926	GPSM3
927	HLA-DRA
928	HLA-DQA1
929	HLA-DQB1
930	HLA-DQB2
931	PSMB8
932	PSMB8-AS1
933	PSMB9
934	HLA-DMB
935	HLA-DMA
936	BRD2
937	HLA-DPA1
938	HLA-DPB1
939	RPS18
940	TAPBP
941	CUTA
942	UQCC2
943	C6orf1
944	NUDT3
945	RPS10
946	SNRPC
947	TAF11
948	FKBP5
949	MAPK14
950	STK38
951	SRSF3
952	MTCH1
953	FGD2
954	PIM1
955	CCDC167
956	CCND3
957	UBR2
958	TBCC
959	CNPY3
960	MEA1
961	KLHDC3
962	MRPL2
963	YIPF3
964	MRPL14
965	CDC5L
966	FBXO9
967	ELOVL5
968	PTP4A1
969	PHF3
970	SMAP1
971	OGFRL1
972	EEF1A1
973	COX7A2
974	TMEM30A
975	SENP6
976	PHIP
977	CYB5R4
978	SNX14
979	SYNCRIP
980	ZNF292
981	AKIRIN2
982	PNRC1
983	UBE2J1
984	LYRM2
985	ATG5
986	AIM1
987	SEC63
988	OSTM1
989	SNX3
990	MICAL1
991	CDC40
992	AMD1
993	GTF3C6
994	FYN
995	MARCKS
996	FAM26F
997	RWDD1
998	SERINC1
999	ECHDC1
1000	STX7
1001	VNN2
1002	RPS12
1003	TBPL1
1004	BCLAF1
1005	IFNGR1
1006	HEBP2
1007	CCDC28A
1008	ABRACL
1009	HECA
1010	CITED2
1011	SF3B5
1012	STX11
1013	UTRN
1014	RAB32
1015	GINM1
1016	PCMT1
1017	GTF2H5
1018	DYNLT1
1019	EZR
1020	TAGAP
1021	SOD2
1022	MRPL18
1023	QKI
1024	SFT2D1
1025	MPC1
1026	PSMB1
1027	PDCD2
1028	COX19
1029	C7orf50
1030	PSMG3
1031	MAD1L1
1032	LFNG
1033	WIPI2
1034	ACTB
1035	EIF2AK1
1036	RAC1
1037	KDELR2
1038	C1GALT1
1039	RPA3
1040	NDUFA4
1041	PHF14
1042	ARL4A
1043	MALSU1
1044	CYCS
1045	HNRNPA2B1
1046	CBX3
1047	SNX10
1048	SKAP2
1049	HOTAIRM1
1050	TAX1BP1
1051	CREB5
1052	CPVL
1053	NT5C3A
1054	2024-09-07
1055	AOAH
1056	STARD3NL
1057	MPLKIP
1058	MRPL32
1059	STK17A
1060	BLVRA
1061	PPIA
1062	H2AFV
1063	MYO1G
1064	CCM2
1065	UPP1
1066	IKZF1
1067	SEC61G
1068	VOPP1
1069	CCT6A
1070	CHCHD2
1071	GUSB
1072	TMEM248
1073	BAZ1B
1074	BCL7B
1075	WBSCR22
1076	EIF4H
1077	LAT2
1078	GTF2I
1079	NCF1
1080	HSPB1
1081	YWHAG
1082	FGL2
1083	PTPN12
1084	RSBN1L
1085	TMEM60
1086	CD36
1087	TP53TG1
1088	SRI
1089	SAMD9
1090	SAMD9L
1091	SHFM1
1092	BRI3
1093	ARPC1A
1094	ARPC1B
1095	PDAP1
1096	BUD31
1097	ATP5J2
1098	ZNF655
1099	LAMTOR4
1100	PILRA
1101	TSC22D4
1102	LRCH4
1103	GNB2
1104	POP7
1105	SLC12A9
1106	TRIM56
1107	AP1S1
1108	ZNHIT1
1109	FIS1
1110	CUX1
1111	POLR2J
1112	ARMC10
1113	DNAJC2
1114	KMT2E
1115	SRPK2
1116	NAMPT
1117	HBP1
1118	BCAP29
1119	DLD
1120	PNPLA8
1121	GPR85
1122	LINC00998
1123	TES
1124	CAPZA2
1125	LSM8
1126	NDUFA5
1127	ZNF800
1128	ARF5
1129	SND1
1130	IMPDH1
1131	CHCHD3
1132	CNOT4
1133	C7orf73
1134	MTPN
1135	ZC3HAV1
1136	HIPK2
1137	TBXAS1
1138	MKRN1
1139	NDUFB2
1140	SSBP1
1141	TRBC1
1142	GSTK1
1143	ZYX
1144	PDIA4
1145	ZNF467
1146	GIMAP7
1147	GIMAP4
1148	GIMAP6
1149	GIMAP2
1150	GIMAP1
1151	TMEM176B
1152	TMEM176A
1153	FASTK
1154	TMUB1
1155	RHEB
1156	PRKAG2
1157	KMT2C
1158	INSIG1
1159	DNAJB6
1160	SLC25A6
1161	CD99
1162	MSL3
1163	TMSB4X
1164	RAB9A
1165	OFD1
1166	AP1S2
1167	SYAP1
1168	RBBP7
1169	SH3KBP1
1170	EIF1AX
1171	RPS6KA3
1172	SMS
1173	PRDX4
1174	ACOT9
1175	SAT1
1176	EIF2S3
1177	CYBB
1178	ATP6AP2
1179	CXorf38
1180	DDX3X
1181	NDUFB11
1182	UBA1
1183	TIMP1
1184	CFP
1185	UXT
1186	EBP
1187	RBM3
1188	WDR13
1189	WAS
1190	TIMM17B
1191	WDR45
1192	PLP2
1193	SMC1A
1194	HSD17B10
1195	UBQLN2
1196	LINC01420
1197	MSN
1198	IGBP1
1199	IL2RG
1200	NONO
1201	OGT
1202	NHSL2
1203	PIN4
1204	RPS4X
1205	ATRX
1206	COX7B
1207	PGK1
1208	CYSLTR1
1209	SH3BGRL
1210	BTK
1211	BEX4
1212	TCEAL8
1213	MORF4L2
1214	TSC22D3
1215	ACSL4
1216	ALG13
1217	DOCK11
1218	IL13RA1
1219	SLC25A5
1220	UBE2A
1221	2024-09-06
1222	RPL39
1223	NDUFA1
1224	NKAP
1225	LAMP2
1226	MCTS1
1227	XIAP
1228	SASH3
1229	RAP2C
1230	HPRT1
1231	ARHGEF6
1232	IDS
1233	VMA21
1234	FAM58A
1235	BCAP31
1236	IDH3G
1237	SSR4
1238	ARHGAP4
1239	NAA10
1240	RENBP
1241	MECP2
1242	FLNA
1243	EMD
1244	ATP6AP1
1245	FAM50A
1246	G6PD
1247	MPP1
1248	FUNDC2
1249	VAMP7
1250	ERICH1
1251	FDFT1
1252	CTSB
1253	PCM1
1254	ASAH1
1255	INTS10
1256	ATP6V1B2
1257	DOK2
1258	REEP4
1259	PDLIM2
1260	SLC25A37
1261	DOCK5
1262	PPP2R2A
1263	BNIP3L
1264	DPYSL2
1265	PTK2B
1266	CLU
1267	CCDC25
1268	DCTN6
1269	GTF2E2
1270	PROSC
1271	RAB11FIP1
1272	EIF4EBP1
1273	LSM1
1274	WHSC1L1
1275	TACC1
1276	PLEKHA2
1277	GOLGA7
1278	HOOK3
1279	CEBPD
1280	PRKDC
1281	RB1CC1
1282	LYPLA1
1283	LYN
1284	CHCHD7
1285	SDCBP
1286	RAB2A
1287	COPS5
1288	ARFGEF1
1289	TRAM1
1290	RPL7
1291	TCEB1
1292	TMEM70
1293	LY96
1294	PEX2
1295	PAG1
1296	FABP5
1297	ZFAND1
1298	C8orf59
1299	CPNE3
1300	NBN
1301	DECR1
1302	PLEKHF2
1303	UQCRB
1304	PTDSS1
1305	MTDH
1306	RPL30
1307	COX6C
1308	POLR2K
1309	PABPC1
1310	YWHAZ
1311	ZNF706
1312	KLF10
1313	AZIN1
1314	ATP6V1C1
1315	OXR1
1316	EIF3E
1317	ENY2
1318	EIF3H
1319	RAD21
1320	DERL1
1321	FAM91A1
1322	TATDN1
1323	NDUFB9
1324	MTSS1
1325	FAM49B
1326	ASAP1
1327	EFR3A
1328	PHF20L1
1329	SLA
1330	LY6E
1331	GSDMD
1332	NAPRT
1333	EEF1D
1334	PLEC
1335	GRINA
1336	GPAA1
1337	SHARPIN
1338	MAF1
1339	VPS28
1340	RPL8
1341	COMMD5
1342	DOCK8
1343	SMARCA2
1344	JAK2
1345	PSIP1
1346	RRAGA
1347	PLIN2
1348	RPS6
1349	C9orf72
1350	TOPORS-AS1
1351	NDUFB6
1352	DNAJA1
1353	B4GALT1
1354	BAG1
1355	CHMP5
1356	UBE2R2
1357	RPP25L
1358	DCTN3
1359	VCP
1360	SIT1
1361	CCDC107
1362	TLN1
1363	HINT2
1364	GLIPR2
1365	CLTA
1366	GRHPR
1367	SMC5
1368	ZFAND5
1369	ANXA1
1370	OSTF1
1371	RFK
1372	GNAQ
1373	TLE4
1374	UBQLN1
1375	HNRNPK
1376	AGTPBP1
1377	ZCCHC6
1378	CTSL
1379	CKS2
1380	SECISBP2
1381	SEMA4D
1382	SYK
1383	FGD3
1384	NINJ1
1385	FAM120A
1386	FBP1
1387	ANP32B
1388	NANS
1389	SEC61B
1390	ERP44
1391	RAD23B
1392	KLF4
1393	TXN
1394	UGCG
1395	PTBP3
1396	SLC31A2
1397	FKBP15
1398	CDC26
1399	AKNA
1400	ATP6V1G1
1401	TLR4
1402	MEGF9
1403	PSMD5-AS1
1404	CNTRL
1405	RAB14
1406	GSN
1407	STOM
1408	PSMB7
1409	RPL35
1410	ARPC5L
1411	PPP6C
1412	HSPA5
1413	RPL12
1414	TOR2A
1415	DPM2
1416	C9orf16
1417	URM1
1418	SET
1419	ZDHHC12
1420	NTMT1
1421	FNBP1
1422	NUP214
1423	SETX
1424	SURF1
1425	SURF2
1426	SURF4
1427	SLC2A6
1428	RXRA
1429	FCN1
1430	UBAC1
1431	AGPAT2
1432	TMEM141
1433	PHPT1
1434	EDF1
1435	FBXW5
1436	PTGDS
1437	C9orf142
1438	CLIC3
1439	SSNA1
1440	TMEM203
1441	TUBB4B
1442	MRPL41
1443	ARRDC1
1444	PSMD13
1445	IFITM2
1446	IFITM1
1447	IFITM3
1448	SIGIRR
1449	RNH1
1450	IRF7
1451	TALDO1
1452	RPLP2
1453	PNPLA2
1454	CD151
1455	POLR2L
1456	CHID1
1457	TOLLIP
1458	MOB2
1459	CTSD
1460	LSP1
1461	MRPL23
1462	ASCL2
1463	C11orf21
1464	CD81
1465	TSSC4
1466	CDKN1C
1467	RHOG
1468	TRIM22
1469	ILK
1470	TAF10
1471	TPP1
1472	EIF3F
1473	RPL27A
1474	RNF141
1475	CTR9
1476	EIF4G2
1477	FAR1
1478	COPB1
1479	PSMA1
1480	NUCB2
1481	LDHA
1482	TSG101
1483	HTATIP2
1484	SVIP
1485	EIF3M
1486	HIPK3
1487	LMO2
1488	CAPRIN1
1489	CD44
1490	TRIM44
1491	COMMD9
1492	TTC17
1493	DGKZ
1494	ARHGAP1
1495	ARFGAP2
1496	SPI1
1497	CELF1
1498	NDUFS3
1499	PTPMT1
1500	MTCH2
1501	FNBP4
1502	PTPRJ
1503	TIMM10
1504	UBE2L6
1505	TMX2
1506	C11orf31
1507	FAM111A
1508	MPEG1
1509	MS4A6A
1510	MS4A4A
1511	MS4A7
1512	TMEM109
1513	DDB1
1514	CYB561A3
1515	SDHAF2
1516	TMEM258
1517	BEST1
1518	FTH1
1519	AHNAK
1520	B3GAT3
1521	UBXN1
1522	POLR2G
1523	STX5
1524	SLC3A2
1525	RARRES3
1526	PLA2G16
1527	RTN3
1528	COX8A
1529	STIP1
1530	FERMT3
1531	NUDT22
1532	DNAJC4
1533	FKBP2
1534	PPP1R14B
1535	BAD
1536	ESRRA
1537	TRMT112
1538	PRDX5
1539	CCDC88B
1540	RASGRP2
1541	SF1
1542	EHD1
1543	VPS51
1544	FAU
1545	CAPN1
1546	DPF2
1547	MALAT1
1548	SSSCA1
1549	FAM89B
1550	EHBP1L1
1551	SIPA1
1552	MAP3K11
1553	RNASEH2C
1554	CFL1
1555	CTSW
1556	FIBP
1557	CCDC85B
1558	DRAP1
1559	BANF1
1560	RAB1B
1561	BRMS1
1562	MRPL11
1563	ZDHHC24
1564	CCS
1565	ADRBK1
1566	ANKRD13D
1567	POLD4
1568	PPP1CA
1569	TBC1D10C
1570	RPS6KB2
1571	CORO1B
1572	TMEM134
1573	AIP
1574	CDK2AP2
1575	GSTP1
1576	TCIRG1
1577	LAMTOR1
1578	ANAPC15
1579	FOLR3
1580	ARAP1
1581	ATG16L2
1582	RAB6A
1583	COA4
1584	UCP2
1585	KCNE3
1586	SPCS2
1587	ARRB1
1588	RPS3
1589	ACER3
1590	PAK1
1591	RSF1
1592	PRCP
1593	PCF11
1594	CCDC90B
1595	TMEM126A
1596	PICALM
1597	C11orf73
1598	CTSC
1599	SLC36A4
1600	SMCO4
1601	TAF1D
1602	ANKRD49
1603	CWC15
1604	SRSF8
1605	BIRC3
1606	BIRC2
1607	CASP4
1608	CASP1
1609	CARD16
1610	CUL5
1611	FDX1
1612	TIMM8B
1613	SDHD
1614	PAFAH1B2
1615	PCSK7
1616	IL10RA
1617	CD3E
1618	CD3G
1619	ATP5L
1620	KMT2A
1621	DDX6
1622	RPS25
1623	CBL
1624	SORL1
1625	TBRG1
1626	NRGN
1627	EI24
1628	DCPS
1629	ETS1
1630	FLI1
1631	APLP2
1632	VPS26B
1633	IDI1
1634	KLF6
1635	GDI2
1636	RBM17
1637	ATP5C1
1638	CELF2
1639	UPF2
1640	CDC123
1641	FAM107B
1642	VIM
1643	PLXDC2
1644	DNAJC1
1645	MSRB2
1646	APBB1IP
1647	ABI1
1648	YME1L1
1649	RAB18
1650	WAC
1651	MAP3K8
1652	KIF5B
1653	ITGB1
1654	CCNY
1655	CSGALNACT2
1656	HNRNPF
1657	RASSF4
1658	ZNF22
1659	ALOX5
1660	NCOA4
1661	CISD1
1662	UBE2D1
1663	NRBF2
1664	JMJD1C
1665	REEP3
1666	HERC4
1667	HNRNPH3
1668	CCAR1
1669	DDX21
1670	SRGN
1671	VPS26A
1672	HK1
1673	SAR1A
1674	PPA1
1675	EIF4EBP2
1676	PRF1
1677	PCBD1
1678	C10orf54
1679	PSAP
1680	ANAPC16
1681	DDIT4
1682	DNAJB12
1683	MICU1
1684	MRPS16
1685	CHCHD1
1686	VCL
1687	VDAC2
1688	RPS24
1689	ANXA11
1690	TSPAN14
1691	GHITM
1692	GLUD1
1693	PTEN
1694	LIPA
1695	PCGF5
1696	TNKS2
1697	HHEX
1698	ENTPD1
1699	ZNF518A
1700	TM9SF3
1701	PIK3AP1
1702	FRAT2
1703	PGAM1
1704	EXOSC1
1705	HPS1
1706	BLOC1S2
1707	MRPL43
1708	MGEA5
1709	FBXL15
1710	CUEDC2
1711	ACTR1A
1712	TRIM8
1713	USMG5
1714	CALHM2
1715	GSTO1
1716	ADD3
1717	SMNDC1
1718	SMC3
1719	PDCD4
1720	BBIP1
1721	SHOC2
1722	TCF7L2
1723	CCDC186
1724	FAM204A
1725	CACUL1
1726	EIF3A
1727	FAM45A
1728	PRDX3
1729	RGS10
1730	TIAL1
1731	MCMBP
1732	WDR11
1733	BUB3
1734	OAT
1735	CTBP2
1736	GLRX3
1737	TUBGCP2
1738	ZNF511
1739	FUOM
1740	ECHS1
1741	KDM5A
1742	WNK1
1743	NDUFA9
1744	TNFRSF1A
1745	LTBR
1746	CD27
1747	MRPL51
1748	GAPDH
1749	CHD4
1750	TPI1
1751	C12orf57
1752	PTPN6
1753	PHB2
1754	EMG1
1755	CD163
1756	SLC2A3
1757	C3AR1
1758	CLEC4A
1759	CLEC4E
1760	M6PR
1761	KLRB1
1762	CLEC2D
1763	KLRF1
1764	CLEC2B
1765	CLEC12A
1766	CLEC7A
1767	YBX3
1768	ETV6
1769	CDKN1B
1770	HEBP1
1771	ATF7IP
1772	PLBD1
1773	H2AFJ
1774	ARHGDIB
1775	STRAP
1776	MGST1
1777	RECQL
1778	LDHB
1779	CMAS
1780	LRMP
1781	KRAS
1782	FGFR1OP2
1783	MRPS35
1784	ERGIC2
1785	FAM60A
1786	KIAA1551
1787	DNM1L
1788	LRRK2
1789	PPHLN1
1790	ZCRB1
1791	IRAK4
1792	SCAF11
1793	SLC38A1
1794	SLC38A2
1795	FKBP11
1796	ARF3
1797	TUBA1B
1798	TUBA1A
1799	TMBIM6
1800	COX14
1801	METTL7A
1802	DAZAP2
1803	BIN2
1804	ATG101
1805	EIF4B
1806	ITGB7
1807	PFDN5
1808	C12orf10
1809	PRR13
1810	ATP5G2
1811	HNRNPA1
1812	NFE2
1813	COPZ1
1814	ZNF385A
1815	NCKAP1L
1816	BLOC1S1
1817	CD63
1818	ORMDL2
1819	MYL6
1820	CNPY2
1821	STAT2
1822	BAZ2A
1823	ATP5B
1824	PTGES3
1825	NACA
1826	STAT6
1827	LRP1
1828	STAC3
1829	R3HDM2
1830	DCTN2
1831	OS9
1832	CTDSP2
1833	RASSF3
1834	GNS
1835	LLPH
1836	TMBIM4
1837	IRAK3
1838	CAND1
1839	RAP1B
1840	LYZ
1841	CNOT2
1842	ZFC3H1
1843	RAB21
1844	GLIPR1
1845	KRR1
1846	NAP1L1
1847	OSBPL8
1848	PPP1R12A
1849	CCDC59
1850	DUSP6
1851	ATP2B1
1852	LINC00936
1853	BTG1
1854	NUDT4
1855	UBE2N
1856	PLXNC1
1857	SNRPF
1858	TMPO
1859	SLC25A3
1860	IKBIP
1861	APAF1
1862	CHPT1
1863	GNPTAB
1864	HSP90B1
1865	TDG
1866	C12orf45
1867	KIAA1033
1868	C12orf75
1869	ISCU
1870	SELPLG
1871	CORO1C
1872	GLTP
1873	GIT2
1874	ANKRD13A
1875	ARPC3
1876	VPS29
1877	HVCN1
1878	PPP1CC
1879	SH2B3
1880	ALDH2
1881	ERP29
1882	RPL6
1883	OAS1
1884	MED13L
1885	TESC
1886	PEBP1
1887	TAOK3
1888	PXN
1889	COX6A1
1890	TRIAP1
1891	DYNLL1
1892	RNF10
1893	ORAI1
1894	CLIP1
1895	RSRC2
1896	DENR
1897	ARL6IP4
1898	SBNO1
1899	RILPL2
1900	TMED2
1901	UBC
1902	RAN
1903	MPHOSPH8
1904	ZMYM2
1905	SAP18
1906	MRPL57
1907	ZDHHC20
1908	GTF3A
1909	MTIF3
1910	POLR1D
1911	PAN3
1912	POMP
1913	UBL3
1914	N4BP2L1
1915	N4BP2L2
1916	EXOSC8
1917	UFM1
1918	ELF1
1919	EPSTI1
1920	DNAJC15
1921	ZC3H13
1922	LCP1
1923	ITM2B
1924	RB1
1925	RCBTB2
1926	PHF11
1927	EBPL
1928	TRIM13
1929	RNASEH2B
1930	WDFY2
1931	VPS36
1932	SUGT1
1933	MZT1
1934	COMMD6
1935	KCTD12
1936	FBXL3
1937	MYCBP2
1938	RBM26
1939	DNAJC3
1940	STK24
1941	UBAC2
1942	GPR183
1943	TM9SF2
1944	TNFSF13B
1945	CARS2
1946	ANKRD10
1947	LAMP1
1948	TFDP1
1949	UPF3A
1950	APEX1
1951	RNASE2
1952	HNRNPC
1953	TOX4
1954	TRAC
1955	DAD1
1956	OXA1L
1957	SLC7A7
1958	MRPL52
1959	LRP10
1960	RBM23
1961	PSMB5
1962	ACIN1
1963	C14orf119
1964	PABPN1
1965	PSME1
1966	NEDD8
1967	GMPR2
1968	TINF2
1969	LTB4R
1970	GZMH
1971	GZMB
1972	HECTD1
1973	SPTSSA
1974	SNX6
1975	BAZ1A
1976	SRP54
1977	PPP2R3C
1978	NFKBIA
1979	PNN
1980	MIS18BP1
1981	RPS29
1982	RPL36AL
1983	MGAT2
1984	KLHDC2
1985	NEMF
1986	ARF6
1987	NIN
1988	TMX1
1989	GNG2
1990	C14orf166
1991	PTGER2
1992	PSMC6
1993	CNIH1
1994	GMFB
1995	GCH1
1996	MAPK1IP1L
1997	LGALS3
[truncated: 871 more rows]
