# Supplementary material for: scCaT: An explainable capsulating architecture for sepsis diagnosis transferring from single-cell RNA sequencing
Source: PLoS Comput Biol. 2024 Oct 21;20(10):e1012083. doi: 10.1371/journal.pcbi.1012083 (PMC11527285; doi:10.1371/journal.pcbi.1012083)
Supplement: S2 Table — (XLSX) [file pcbi.1012083.s002.xlsx]

## Sheet: Table S2
Table S2. Diagnostic performance of cell proportion and scCaT.
GSE Cohorts	13904	26378	28750	4607	8121	9692
Plasma cells	0.747	0.735	0.905	0.783	0.796	0.696
T cells CD8	0.715	0.681	0.891	0.805	0.804	0.861
B cells	0.741	0.722	0.753	0.777	0.779	0.796
T cells CD4	0.688	0.672	0.6	0.598	0.624	0.529
NK cells	0.638	0.6345	0.69	0.633	0.6225	0.593
Monocytes	0.794	0.653	0.875	0.723	0.768	0.669
Macrophages	0.579	0.684	0.595	0.688	0.657	0.618
Dendritic cells	0.491	0.4675	0.445	0.5235	0.528	0.487
Mast cells	0.491	0.6	0.644	0.617	0.591	0.5965
Eosinophils	0.694	0.526	0.581	0.603	0.657	0.634
Neutrophils	0.893	0.824	0.721	0.922	0.931	0.944
scCaT (Ours)	0.971	0.988	1	0.984	0.992	1
