# Supplementary material for: scCaT: An explainable capsulating architecture for sepsis diagnosis transferring from single-cell RNA sequencing
Source: PLoS Comput Biol. 2024 Oct 21;20(10):e1012083. doi: 10.1371/journal.pcbi.1012083 (PMC11527285; doi:10.1371/journal.pcbi.1012083)
Supplement: S3 Table — (XLSX) [file pcbi.1012083.s003.xlsx]

## Sheet: Table S3
Table S3. Performance of data augmentation.
	Origin	Data Augmentation
GSE4607	0.99012	0.98889
GSE8121	0.98111	0.97
GSE9692	0.99333	0.97111
GSE13904	0.9359	0.90491
GSE26378	1	1
GSE28750	1	1
GSE185263	0.97061	0.98948
